# Supplementary material for: miR-26a-5p Regulates Adipocyte Differentiation via Directly Targeting ACSL3 in Adipocytes
Source: Adipocyte. 2023 Jan 29;12(1):1–10. doi: 10.1080/21623945.2023.2166345 (PMC9891161; doi:10.1080/21623945.2023.2166345)
Supplement: Supplemental Material [file KADI_A_2166345_SM5700.xls]

## Sheet: Supplementary Tables S1
Tables S1 miR-26a-5p target genes
Gene name	Eesembl gene ID
GSK3B	ENSG00000082701
DVL3	ENSG00000161202
YWHAE	ENSG00000108953
PPP2CA	ENSG00000113575
WNT5A	ENSG00000114251
YWHAG	ENSG00000170027
PPP1CC	ENSG00000186298
CCND2	ENSG00000118971
FZD6	ENSG00000164930
AXIN1	ENSG00000103126
WWTR1	ENSG00000018408
FZD3	ENSG00000104290
LIMD1	ENSG00000144791
CDH1	ENSG00000039068
MYC	ENSG00000136997
TEAD1	ENSG00000187079
YWHAZ	ENSG00000164924
WNT3A	ENSG00000154342
LATS2	ENSG00000150457
PPP2R1B	ENSG00000137713
SMAD1	ENSG00000170365
PARD6B	ENSG00000124171
TGFBR2	ENSG00000163513
BMPR2	ENSG00000204217
AJUBA	ENSG00000129474
PPP1CB	ENSG00000213639
DNAJA1	ENSG00000086061
CAPN2	ENSG00000162909
EIF2AK3	ENSG00000172071
UGGT1	ENSG00000136731
YOD1	ENSG00000180667
SEL1L	ENSG00000071537
SEC23A	ENSG00000100934
DAD1	ENSG00000129562
STT3B	ENSG00000163527
PDIA6	ENSG00000143870
CANX	ENSG00000127022
SKP1	ENSG00000113558
SEC63	ENSG00000025796
EDEM3	ENSG00000116406
DERL2	ENSG00000072849
MAPK9	ENSG00000050748
DNAJB1	ENSG00000132002
SEC24C	ENSG00000176986
MAPK8	ENSG00000107643
PRKCSH	ENSG00000130175
SEC24A	ENSG00000113615
HSP90B1	ENSG00000166598
HSPA4L	ENSG00000164070
HSPA8	ENSG00000109971
EIF2S1	ENSG00000134001
LMAN1	ENSG00000074695
UBE2D3	ENSG00000109332
CKAP4	ENSG00000136026
SEC24B	ENSG00000138802
CAPN1	ENSG00000014216
UBE2D1	ENSG00000072401
UBE2D2	ENSG00000131508
UBE2G1	ENSG00000132388
DERL1	ENSG00000136986
DNAJA2	ENSG00000069345
ERO1LB	ENSG00000086619
CDC6	ENSG00000094804
CCNB1	ENSG00000134057
MCM6	ENSG00000076003
WEE1	ENSG00000166483
CDK6	ENSG00000105810
CHEK1	ENSG00000149554
CDKN1C	ENSG00000129757
E2F3	ENSG00000112242
PKMYT1	ENSG00000127564
RB1	ENSG00000139687
HDAC2	ENSG00000196591
CDC23	ENSG00000094880
ANAPC5	ENSG00000089053
EP300	ENSG00000100393
CCNE1	ENSG00000105173
CDC27	ENSG00000004897
CDKN1A	ENSG00000124762
PRKDC	ENSG00000253729
ORC6	ENSG00000091651
RAD21	ENSG00000164754
MDM2	ENSG00000135679
ABL1	ENSG00000097007
SLK	ENSG00000065613
PGR	ENSG00000082175
CALM1	ENSG00000198668
PPP3R1	ENSG00000221823
IGF1R	ENSG00000140443
PPP2R5C	ENSG00000078304
PPP2R5A	ENSG00000066027
PRKACA	ENSG00000072062
CPEB2	ENSG00000137449
CPEB3	ENSG00000107864
BID	ENSG00000015475
PMAIP1	ENSG00000141682
CD82	ENSG00000085117
CASP3	ENSG00000164305
TNFRSF10B	ENSG00000120889
IGFBP3	ENSG00000146674
RRM2	ENSG00000171848
SESN3	ENSG00000149212
PTEN	ENSG00000171862
PIDD1	ENSG00000177595
PPM1D	ENSG00000170836
FOS	ENSG00000170345
APPL1	ENSG00000157500
ARAF	ENSG00000078061
JUN	ENSG00000177606
PIK3R3	ENSG00000117461
MSH6	ENSG00000116062
RAC1	ENSG00000136238
INHBB	ENSG00000163083
ACVR1B	ENSG00000135503
SMURF2	ENSG00000108854
INHBA	ENSG00000122641
ZFYVE16	ENSG00000039319
SMAD5	ENSG00000113658
SP1	ENSG00000185591
BAMBI	ENSG00000095739
LTBP1	ENSG00000049323
ID3	ENSG00000117318
RPS6KB1	ENSG00000108443
STAT3	ENSG00000168610
GNG11	ENSG00000127920
NRAS	ENSG00000213281
STK4	ENSG00000101109
CRK	ENSG00000167193
CTBP1	ENSG00000159692
ARHGEF12	ENSG00000196914
ROCK2	ENSG00000134318
GNG12	ENSG00000172380
GNB1	ENSG00000078369
EPAS1	ENSG00000116016
PTK2	ENSG00000169398
PLCB1	ENSG00000182621
COL4A2	ENSG00000134871
PTGS2	ENSG00000073756
SOS1	ENSG00000115904
FGF9	ENSG00000102678
LAMC1	ENSG00000135862
FN1	ENSG00000115414
CKS2	ENSG00000123975
HGF	ENSG00000019991
ITGA6	ENSG00000091409
JAK1	ENSG00000162434
CCDC6	ENSG00000108091
NCOA4	ENSG00000266412
FRAT2	ENSG00000181274
DAAM1	ENSG00000100592
TBL1XR1	ENSG00000177565
ESR1	ENSG00000091831
MED14	ENSG00000180182
MED12	ENSG00000184634
MED13	ENSG00000108510
ATP1B1	ENSG00000143153
TBC1D4	ENSG00000136111
ATP1B3	ENSG00000069849
NCOA2	ENSG00000140396
THRB	ENSG00000151090
PFKFB2	ENSG00000123836
ITGB3	ENSG00000259207
CTNND1	ENSG00000198561
LMO7	ENSG00000136153
IQGAP1	ENSG00000140575
PTPN1	ENSG00000196396
SNAI1	ENSG00000124216
FER	ENSG00000151422
PTPN11	ENSG00000179295
ACSL3	ENSG00000123983
ADIPOR2	ENSG00000006831
SOCS3	ENSG00000184557
PRKAG1	ENSG00000181929
IRS1	ENSG00000169047
PRKAA1	ENSG00000132356
PRKAB2	ENSG00000131791
ACSL4	ENSG00000068366
ACSL1	ENSG00000151726
PRLR	ENSG00000113494
MAPK14	ENSG00000112062
SOCS5	ENSG00000171150
IRF1	ENSG00000125347
SOCS7	ENSG00000274211
HIST4H4	ENSG00000197837
DDX3X	ENSG00000215301
CHD4	ENSG00000111642
DDB1	ENSG00000167986
RBPJ	ENSG00000168214
GTF2A1	ENSG00000165417
SRF	ENSG00000112658
HLA-A	ENSG00000206503
UBR4	ENSG00000127481
EZR	ENSG00000092820
PAK1	ENSG00000149269
CTTN	ENSG00000085733
DDX5	ENSG00000108654
GAB1	ENSG00000109458
PIK3C3	ENSG00000078142
IPPK	ENSG00000127080
PIKFYVE	ENSG00000115020
IMPAD1	ENSG00000104331
IPMK	ENSG00000151151
PIK3C2A	ENSG00000011405
TPI1	ENSG00000111669
ITPK1	ENSG00000100605
PIP4K2B	ENSG00000276293
NTN1	ENSG00000065320
SRGAP1	ENSG00000196935
PAK3	ENSG00000077264
CFL2	ENSG00000165410
NRP1	ENSG00000099250
EPHA2	ENSG00000142627
NTN4	ENSG00000074527
ROBO1	ENSG00000169855
SEMA6D	ENSG00000137872
EPHA4	ENSG00000116106
CCNT2	ENSG00000082258
FUS	ENSG00000089280
ELK4	ENSG00000158711
HMGA2	ENSG00000149948
HOXA9	ENSG00000078399
PBX1	ENSG00000185630
MLLT3	ENSG00000171843
ZEB1	ENSG00000148516
KLF3	ENSG00000109787
BMP2K	ENSG00000138756
H3F3C	ENSG00000188375
BCL6	ENSG00000113916
H3F3B	ENSG00000132475
KMT2A	ENSG00000118058
FUT8	ENSG00000033170
GOLPH3	ENSG00000113384

## Sheet: Supplementary Tables S2
Table S2 Primers used for real-time quantitative PCR
Primer name	Sequence (5′→3′)	Length(nt)	GC (%)	Tm
ACSL1-F	GGAAACCAGACCAACCCTA	19	52.6	57.4
ACSL1-R	GCGAAGATGCCGACGAAA	18	55.6	63.4
ACSL3-F	ACCCTGGATGTGATACGCTA	20	50	58
ACSL3-R	AGTTCCCAAGAATAACCTTTT	21	33.3	53.9
ACSL4-F	CCGACCGAAGGGAGTGAT	18	61.1	61
ACSL4-R	CTACAGCCATAGGTAAAGCAAGATA	25	40	58.2
ACSL5-F	TCGGATCGAGCAGAATACCT	20	50	59.8
ACSL5-R	CAATCTCAGCTTTGTTGATAATGTA	25	32	57.2
ACSL6-F	CCAGCCAAGGAGAAGGAGAG	20	60	61.4
ACSL6-R	GCCACTTCCCAATGTCACCAG	21	57.1	60
ATGL-F	TTGCTGTCAACCAACCACTC	20	50	59.7
ATGL-R	TAATAGTGCTCTGAGGGCCG	20	55	60.4
SREBP-1c-F	CGATGCTCTTAGCTGAGTGT	20	50	55.8
SREBP-1c-R	GGTCCAAGAATTTCACCTCT	20	45	55.7
SIRT1-F	AACCGATGGAGAGTCCAGGT	20	55	60.9
SIRT1-R	TACCTCAGCGCCATGGAAAA	20	50	63.8
PPARγ-F	AGGACTACCAAAGTGCCATCAAA	23	43.5	62.1
PPARγ-R	GAGGCTTTATCCCCACAGACAC	22	54.5	62.1
GAPDH-F	TGGTGAAGGTCGGAGTGAAC	20	55	61.1
GAPDH-R	GGAAGATGGTGATGGGATTTC	21	47.6	60.5
Ssc-miR-26a	TTCAAGTAATCCAGGATAGGCT	22	62	57
U6-F	GCTTCGGCAGCACATATACTAAAAT	25	40	61.9
U6-R	CGCTTCACGAATTTGCGTGTCAT	23	47.8	68.4

## Sheet: Supplementary Tables S3
Table S3 Primers used for luciferase reporter assay
Primer name	Sequence (5′→3′)	Length(nt)	GC (%)	Tm
pmirGLO-ACSL3-WILD-F	GCTGCAGGGAGCTCAGATCA	30	53.3	66.3
pmirGLO-ACSL3-WILD-R	CTCGACGGCCCCCCAAATAACCAATT	31	54.8	66.3
pmirGLO-ACSL3-MUT-F1	ATCATCATTTTTAGACAGGATTAGTAAAATAT	32	22.9	58.1
pmirGLO-ACSL3-MUT-R1	TAAAAATGATGATGTCATGA GAAACAAC	28	28.6	61
pmirGLO-ACSL3-MUT-F2	ATCATCATTTTTAAGGATTAGTAAAATATTAA	32	15.6	57.8
pmirGLO-ACSL3-MUT-R2	TAAAAATGATGATGTCATGA GAAACAAC	28	28.6	61
pcDNA3.1(+)-ACSL3-F	GGTACCATGAATAACCACGTATCT	24	41.7	58.3
pcDNA3.1(+)-ACSL3-R	GGTACCTTATTTCCTTCCATACATTC	26	38.5	59.5
